# Supplementary material for: Dual-Functional CeO2 Nanozyme-Based Fluorescent Sensing Platform for Chiral Recognition of Arginine and “On-Off-On” Detection of p-Nitrophenol and Alkaline Phosphatase
Source: Molecules. 2026 Jun 8;31(12):2003. doi: 10.3390/molecules31122003 (PMC13304681; doi:10.3390/molecules31122003)
Supplement: Supplementary file 1 [file molecules-31-02003-s001.zip]

Archive with 1 entries (1 files):
- molecules-4330918-supplementary.pdf
